# Supplementary material for: Comparative Genome Analysis Reveals an Absence of Leucine-Rich Repeat Pattern-Recognition Receptor Proteins in the Kingdom Fungi
Source: PLoS One. 2010 Sep 14;5(9):e12725. doi: 10.1371/journal.pone.0012725 (PMC2939053; doi:10.1371/journal.pone.0012725)
Supplement: Table S4 — LRR domain containing receptors in fungi (0.02 MB XLS) [file pone.0012725.s007.xls]

## Sheet: Sheet1
Table S4 - LRR domain containing receptors in fungi
protein ID	Species	TMHMM (transmembrane domain summary)	Protein domains (Pfam)	Top BLAST P hit v Swiss-Prot (e-value cut-off 1e-5)
BDEG01162	Batrachochytrium dendrobatidis	o248-270i	Leucine Rich Repeat (PF00560) 80->102, Leucine Rich Repeat (PF00560) 104->125	None
BDEG08484	Batrachochytrium dendrobatidis	o273-295i	Leucine Rich Repeat (PF00560) 101->123, Leucine Rich Repeat (PF00560) 149->171	gi|75262640|sp|Q9FL28.1|FLS2_ARATH LRR receptor-like serine/threonine-protein kinase FLS2; AltName: Protein FLAGELLIN-SENSING 2; AltName: Protein FLAGELLIN-SENSITIVE 2; Flags: Precursor (1e-13)
CNAG_04363	Cryptococcus neoformans	i400-422o	Leucine rich repeat N-terminal domain (PF08263) 507->545, Leucine Rich Repeat (PF00560) 670->691, Leucine Rich Repeat (PF00560) 693->718	gi|46396756|sp|P93194.2|RPK1_IPONI Receptor-like protein kinase; Flags: Precursor (8e-11)
Myfi88095	Mycosphaerella fijiensis	i137-159o	Ras association (RalGDS/AF-6) domain (PF00788) 636->714, Leucine Rich Repeat (PF00560) 827->849, Leucine Rich Repeat (PF00560) 874->895, Leucine Rich Repeat (PF00560) 1054->1075, Leucine Rich Repeat (PF00560) 1272->1291, Leucine Rich Repeat (PF00560) 1296->1317, Protein phosphatase 2C (PF00481) 1438->1693, Adenylate and Guanylate cyclase catalytic domain (PF00211) 1752->1909	gi|2492894|sp|Q01513.1|CYAA_PODAN Adenylate cyclase; AltName: ATP pyrophosphate-lyase; AltName: Adenylyl cyclase (0)
Phybl77293	Phycomyces blakesleeanus	i68-90o	Leucine Rich Repeat (PF00560) 311->332, Leucine Rich Repeat (PF00560) 334->355, Leucine Rich Repeat (PF00560) 357->378, Leucine Rich Repeat (PF00560) 380->401	gi|81917138|sp|Q9D9Q0.1|LRC69_MOUSE Leucine-rich repeat-containing protein 69 (1e-16)
Popl105172	Postia placenta	i72-94o	Leucine Rich Repeat (PF07723) 87->112	None
RO3G_09268	Rhizopus oryzae	i66-88o	Leucine Rich Repeat (PF00560) 210->231, Leucine Rich Repeat (PF00560) 233->254, Leucine Rich Repeat (PF00560) 279->300	gi|82232111|sp|Q5M8G4.1|LRC40_XENTR Leucine-rich repeat-containing protein 40 (5e-12)
